# Supplementary material for: Eosinophil-Mediated Immune Control of Adult Filarial Nematode Infection Can Proceed in the Absence of IL-4 Receptor Signaling
Source: J Immunol. 2020 Jul 17;205(3):731–40. doi: 10.4049/jimmunol.1901244 (PMC7372315; doi:10.4049/jimmunol.1901244)
Supplement: Data Supplement [file JI_1901244.zip]

Archive with 2 entries (2 files):
- JI_1901244_Supplemental_Figures_1.pdf
- manifest.xml
